# Supplementary material for: Pathway-Centric Comparative Molecular Profiling of Sézary Syndrome and Primary Cutaneous CD8+ Aggressive Epidermotropic Cytotoxic T-Cell Lymphoma via Conversational Artificial Intelligence
Source: Cancers (Basel). 2026 Apr 27;18(9):1387. doi: 10.3390/cancers18091387 (PMC13162890; doi:10.3390/cancers18091387)
Supplement: Supplementary file 1 [file cancers-18-01387-s001.zip]

Archive with 1 entries (1 files):
- cancers-4292665-supplementary.pdf
